# Supplementary material for: Relationship between Residential Segregation, Later-Life Cognition, and Incident Dementia across Race/Ethnicity
Source: Int J Environ Res Public Health. 2021 Oct 26;18(21):11233. doi: 10.3390/ijerph182111233 (PMC8583156; doi:10.3390/ijerph182111233)
Supplement: Supplementary file 1 [file ijerph-18-11233-s001.zip]

Archive with 1 entries (1 files):
- ijerph-1381592-supplementary.pdf
